# Supplementary material for: Development of a LAMP-Based Diagnostic for the Detection of Multiple HIV-1 Strains
Source: Biosensors (Basel). 2024 Mar 27;14(4):157. doi: 10.3390/bios14040157 (PMC11048192; doi:10.3390/bios14040157)
Supplement: Supplementary file 1 [file biosensors-14-00157-s001.zip]

Archive with 1 entries (1 files):
- biosensors-2907256-supplementary.pdf
